# Supplementary material for: Consecutive multimaterial printing of biomimetic ionic hydrogel power sources with high flexibility and stretchability
Source: Nat Commun. 2024 Jun 19;15:5261. doi: 10.1038/s41467-024-49469-6 (PMC11187209; doi:10.1038/s41467-024-49469-6)
Supplement: Supplementary file 14 — Source Data [file 41467_2024_49469_MOESM14_ESM.xlsx]

## Sheet: Figure 2a
	Source data of “Consecutive Multimaterial Printing of Biomimetic Ionic Hydrogel Power Sources with High Flexibility and Stretchability”
	shear rate (s-1)	Viscosity (mPa s-1)
		HS precursor sol.	HS+1.0%HEC+0.05%PEO	HS+1.1%HEC+0.05%PEO	HS+1.2%HEC+0.05%PEO	HS+1.3%HEC+0.05%PEO
	0.1	0.035	6375	7742.3	10552	18570
	0.146	0.0342	5822	7854.2	11110	18330
	0.214	0.0338	5321	7182.2	9599	17822
	0.313	0.0325	4806.9	6933.8	8680.5	15641
	0.458	0.03	4242.5	6214.1	7542	14154
	0.67	0.0295	3705.5	5406.6	6562.6	12510
	0.98	0.029	3212.3	4681.4	5580.3	10646
	1.43	0.0286	2711.6	3954.8	4616.2	8642.5
	2.1	0.02819	2256.3	3301	3753.1	7188.2
	3.07	0.028	1878	2723.6	2949.3	5918.7
	4.48	0.02786	1545.5	2212.6	2369	4841.1
	6.56	0.0275	1245.2	1787.5	1891.5	3903.5
	9.59	0.0263	1013.5	1450.7	1522.1	3140.3
	14	0.0251	816.42	1165.7	1236	2483.5
	20.5	0.0234	673.29	934.39	996.68	1962.4
	29.9	0.02218	552.03	748.64	810.48	1516.6
	43.8	0.02169	447.73	597.3	656.53	1182.1
	64.1	0.02156	356.67	470.91	530.8	908.98
	93.6	0.02125	287.3	371.98	426.12	694.9
	137	0.02108	225.45	296.41	338.18	541.4
	200	0.02107	177.66	255.39	264.85	426.16

## Sheet: Figure 2b
	shear rate (s-1)	Viscosity (mPa s-1)
		HS	CS	LS	AS
	0.0726	17174	16741	15164	14123
	0.119	16611	15952	14574	14239
	0.195	15976	14898	13654	13071
	0.321	14420	13354	12360	11991
	0.526	12577	11882	10821	10608
	0.864	10639	10121	9357.9	9158.6
	1.42	8669.6	8059	7735.9	7672.2
	2.32	6743.1	6564.2	6139.6	6203.1
	3.82	5259.8	4955.2	4862.7	4916.7
	6.26	4027.2	4046.2	3774	3849.4
	10.3	3015.3	3035.5	2863.2	2939
	16.9	2229.9	2141.8	2137	2210.2
	27.6	1638.4	1623.1	1582.5	1633.9
	45.4	1174.6	1170.7	1138	1177.7
	74.5	845.31	863.11	817.01	846.33
	122	609.73	606.29	585.01	603.08
	200	434.9	423.04	419.2	426.31

## Sheet: Figure 2c
	Angular frequency (rad s-1)	LS ink		HS ink		CS ink		AS ink
		Storage modulus (Pa)	Loss modulus (Pa)	Storage modulus (Pa)	Loss modulus (Pa)	Storage modulus (Pa)	Loss modulus (Pa)	Storage modulus (Pa)	Loss modulus (Pa)
	100	0.03658	731.51	0.0273	545.9	0.03175	634.89	7.4237	567.86
	70.8	0.08545	306.42	16.917	213.84	0.50712	249.5	29.203	224.32
	50.1	0.48065	129.03	35.121	97.761	5.0053	105.94	38.213	104.01
	35.5	3.6999	61.533	37.793	55.033	16.43	60.072	39.38	59.223
	25.1	10.3463	41.657	35.463	37.955	31.739	41.815	37.09	40.196
	17.8	20.409	33.631	32.901	30.812	36.481	34.865	32.171	32.777
	12.6	23.008	28.953	28.65	27.132	35.25	31.445	27.848	28.541
	8.91	21.742	24.465	24.383	23.455	32.078	27.143	22.24	23.923
	6.31	19.129	21.757	19.874	20.287	27.642	24.357	18.381	20.514
	4.47	16.363	18.494	16.327	17.591	23.732	21.736	14.661	18.014
	3.16	13.337	16.325	12.86	15.049	19.864	19.179	11.273	15.175
	2.24	10.679	14.003	10.267	13.057	16.176	16.885	8.7371	12.714
	1.58	8.4584	11.924	7.9567	11.135	12.605	14.558	6.6313	10.641
	1.12	6.5792	10.04	5.979	9.3311	9.8924	12.56	5.0418	8.8478
	0.794	5.1449	8.3811	4.5913	7.7349	7.8131	10.684	3.7747	7.176
	0.562	4.0432	7.048	3.4149	6.3746	6.0931	9.0795	2.9195	5.9295
	0.398	3.2186	5.8874	2.457	5.2066	4.8098	7.7014	2.1166	4.8942
	0.282	2.4309	5.0023	1.7479	4.1825	3.7882	6.4481	1.6728	4.0166
	0.2	2.0372	4.1921	1.2533	3.3942	2.9338	5.3548	1.3108	3.3989
	0.141	1.7025	3.6485	0.96181	2.744	2.2866	4.4691	1.0862	2.908
	0.1	1.4718	3.1817	0.67553	2.2511	1.9045	3.8107	0.94345	2.505

## Sheet: Figure 2e
	Intersection angle of Y-shaped printhead	Switching length (mm)			Mean	SD
	150°	5.135	5.565	5.221	5.307	0.185781
	135°	4.242	4.571	4.23	4.34767	0.157996
	120°	2.045	2.007	2.293	2.115	0.126817
	105°	1.848	2.096	1.794	1.91267	0.131497
	90°	1.994	1.82	1.913	1.909	0.0710915

## Sheet: Figure 2h
	pressure (kPa)	Width of the IHPS filament (mm)								Mean	SD	Width at the switching point (mm)				Uniformity of IHPS filament				Mean	SD
	80	1.53543	1.97379	1.53543	2.32784	1.27245	2.4686	1.67763	3.00771	1.97486	0.54807	1.70978	1.81757	1.67301	1.58315	0.865771	0.920355	0.847154	0.801652	0.80179	0.04104
	100	3.29439	3.05862	3.38813	3.02606	2.19257	1.88611	1.97768	2.23736	2.63261	0.57891	2.30353	2.17089	2.28025	2.18871	0.874997	0.824616	0.866154	0.831382	0.84929	0.02165
	120	3.68409	3.74986	4.07868	3.55438	2.30314	2.50297	2.50297	2.30314	3.0849	0.699	2.63189	2.70405	2.63189	2.37161	0.853152	0.876542	0.853152	0.76878	0.85873	0.04254
	140	2.23641	3.42039	3.74986	2.23736	2.56615	3.82015	2.56865	3.48617	3.28106	0.63108	2.70297	2.63463	2.50037	2.82915	0.897805	0.875105	0.830511	0.939718	0.88578	0.03944
	160	2.26377	3.49856	2.67537	3.91151	2.57249	4.11726	2.78018	4.11726	3.29605	0.70585	2.36668	2.46959	2.57249	2.57453	0.634703	0.791736	0.873477	0.784106	0.76983	0.02646
	180	2.46663	4.09121	2.47172	4.73783	3.29439	4.73783	3.28439	4.52873	3.70658	0.89281	2.69763	2.43463	3.15728	3.29147	0.727796	0.656839	0.851805	0.888007	0.78111	0.09315

## Sheet: Figure 2j
	Moving speed (mm s-1)	Width of the IHPS filament (mm)								Mean	SD	Width at the switching point (mm)				Uniformity of IHPS filament				Mean	SD
	2	5.03431	4.93023	4.73448	4.22013	5.14342	4.22013	4.93917	5.04205	4.78669	0.34597	4.32176	4.84205	4.12111	5.0431	0.902871	1.01157	0.860952	1.05357	0.95724	0.07819
	3	3.88083	3.94716	4.67199	4.60624	4.01291	3.55257	3.61772	4.27753	4.07087	0.39042	3.6821	3.82372	3.88138	4.146	0.904501	0.939288	0.953454	1.01846	0.95393	0.0413
	4	3.9466	4.34327	4.60624	4.34327	2.37161	2.49951	2.36796	3.16001	3.39106	0.63108	1.9733	2.23641	2.89418	2.89717	0.571175	0.647332	0.837723	0.83859	0.88578	0.03944
	5	3.42292	4.04527	4.34126	4.63726	2.5672	2.27143	3.25743	2.66396	3.37401	0.81876	3.70465	1.7787	2.87063	1.7743	1.08933	0.523018	0.844095	0.521724	0.74027	0.26302

## Sheet: Figure 2i
	Number of IHPS unit in series	Voc of IHPS (V)					Mean	SD	Isc of IHPS (µA)					Mean	SD
	1	0.13212	0.15814	0.11018	0.15596	0.13307	0.137894	0.0176689	23.8	21.55	25.93	22.03	22.6	23.182	1.56606
	3	0.41669	0.37806	0.41755	0.4459	0.39407	0.410454	0.0230801	27.91	26.18	30.53	25.51	26.9	27.406	1.75313
	5	0.70215	0.69632	0.76101	0.67179	0.77601	0.721456	0.0400298	28.73	31.48	30.66	23.38	27.68	28.386	2.84326
	10	1.19435	1.39282	1.2533	1.50363	1.58998	1.38682	0.148207	26.3	25.75	26.73	29.5	22.25	26.106	2.32128

## Sheet: Figure 2m
	1 unit		5 units in series		10 units in series		5 units in parallel
	Normalized voltage per unit (mV)	Normalized current per unit (μA)	Normalized voltage per unit (mV)	Normalized current per unit (μA)	Normalized voltage per unit (mV)	Normalized current per unit (μA)	Normalized voltage per unit (mV)	Normalized current per unit (μA)
	0	23.1987	0	28.3957	0	26.1082	0	27.186
	0.02	23.1965	0.02333	28.391	0.028	26.1026	0.02153	26.828
	0.03	23.1947	0.03667	28.3882	0.127	26.0826	0.165	26.78
	0.24	23.4575	0.40167	28.2979	2.551	25.593	0.7568	26.698
	1.64333	22.9091	3.35667	27.7124	9.915	24.1059	0.9563	26.535
	2.76667	22.7103	5.87167	27.2004	16.812	22.713	1.035	26.275
	6.03667	22.1315	13.3183	25.6845	31.543	19.4205	1.918	23.41
	9.43	21.7195	22.3083	23.854	44.553	17.1108	27.946	20.09
	23.75	18.5046	45.3325	19.6902	71.132	11.7432	43.561	17.357
	39.89	16.1395	73.6283	13.4075	77.342	11.257	77.533	11.497
	45.69	15.1129	84.2633	11.2425	82.625	9.42225	84.657	9.739
	82.6	8.4256	101.6	7.71339	103.6	5.18639	114.109	3.847
	131.22	0	139.492	0	129.282	0	129.449	0

## Sheet: Figure 2n
	Consecutive IHPS unit			Assembled IHPS unit
	Z' (Ω)	-Z'' (Ω)		Z' (Ω)	-Z'' (Ω)
	7361.67	-621.826		114433	105000
	7332.35	-476.449		107987	184734
	7058.56	-346.957		107053	392842
	7183.04	-233.351		128807	590764
	7259.46	-135.63		145585	663073
	7269.4	-53.794		175802	685898
	7299.64	10.4025		273680	1126560
	7334.69	24.0427		384551	1394650
	7353.46	63.0222		538720	1635200
	7392.08	98.2012		783460	2052810
	7358.43	124.102		1133580	2407840
	7408.73	148.198		1648900	2785330
	7443.77	154.309		2227080	3055700
	7475.28	148.306		2855840	3295870
	7497.58	124.98		3644420	3389070
	7519.74	81.0655		4410150	3250760
	7546.31	75.1573		5044400	3089460
	7563.48	67.5154		5681540	2763800
	7582.88	62.9975		6003060	2436110
	7607.32	60.7097
	7621.92	60.7576
	7645.26	62.4562
	7663.57	66.3936
	7684.8	72.4553
	7706.23	80.9832
	7726.8	91.7551
	7746.4	105.961
	7770.46	124.162
	7793.55	145.577
	7817.67	171.427
	7844.24	203.161
	7878.41	241.14
	7900.97	288.156
	7950.46	344.73
	7986.77	413.851
	8018.94	496.787
	8069	597.627
	8119.1	719.729
	8175.16	866.582
	8240.03	1045.04
	8317.11	1263.1
	8407.4	1529.16
	8518.47	1854.63
	8688.25	2250.03
	8863.34	2732.51
	9052.91	3316.66
	9275.08	4024.66
	9560.14	4882.26
	9915.29	5920.23
	10346.9	7173.26
	10904.3	8682.08
	11622.1	10487.9
	12543	12645.2
	13736.4	15196.5
	15270.3	18192.6
	17240.4	21659.7
	19767.4	25625.7
	22963.9	30083.1
	26962.3	35023.4
	31764.5	40416.2
	37791.3	46161.6
	44781.2	52247.1
	53313.8	58396.9
	62682.5	64616
	73838.4	70641
	87009.7	76570.6
	99061.2	81886
	116637	86096.8
	130422	89185.7
	148854	91367.6
	169135	92144.2
	189202	92129.3
	202168	90307.7
	213997	87726.1
	231750	84118.6
	243661	79462.4
	261334	73757.4
	274762	67003.7
	291465	59201.2

## Sheet: Figure 3a
	Stress-strain curve of four types of hydrogels and the consecutive IHPS unit											sample	Elongation			Mean	SD
	HS hydrogel		LS hydrogel		CS hydrogel		AS hydrogel		Consecutive IHPS unit			HS hydrogel	74.2705	67.7768	90.6774	77.5749	9.63672
	strain (%)	stress (kPa)	strain (%)	stress (kPa)	strain (%)	stress (kPa)	strain (%)	stress (kPa)	strain (%)	stress (kPa)		LS hydrogel	120.503	196.38	145.523	154.135	31.5696
	0	0.32032	0	0.41261	0	0.308	0.00502	0.33264	0	0.17838		CS hydrogel	215.412	203.906	180.826	200.048	14.3807
	0.5249	0.36344	0.52481	0.3696	0.50936	0.24024	0.63562	0.2772	0.55676	0.14784		AS hydrogel	70.4427	160.981	78.242	103.21	41.62
	1.35811	0.48048	1.35782	0.38192	1.34073	0.34496	1.47847	0.44352	1.39266	0.17864		IHPS unit	172.766	132.332	107.312	137.47	26.9674
	2.2222	0.7084	2.22239	0.38808	2.20502	0.39424	2.34344	0.54208	2.25695	0.11088
	3.08986	0.88088	3.09006	0.49896	3.07259	0.44968	3.21149	0.60984	3.12432	0.42504
	3.95763	0.9856	3.95772	0.57904	3.94054	0.6776	4.07934	0.81928	3.99237	0.308
	4.82577	1.09648	4.82606	0.43736	4.8083	0.71456	4.94749	0.8624	4.86023	0.56056
	5.69402	1.21968	5.69392	0.48664	5.67654	0.81928	5.81544	0.99792	5.72886	0.44352
	6.56207	1.386	6.56216	0.64064	6.5445	0.82544	6.68369	1.03488	6.59662	0.56672
	7.42992	1.60776	7.43012	0.65296	7.41293	0.99792	7.55135	1.11496	7.46486	0.616
	8.29778	1.77408	8.29817	0.72688	8.28069	1.0164	8.41998	1.25048	8.33243	0.77
	9.16593	1.77408	9.16593	0.79464	9.14894	1.13344	9.28774	1.3244	9.20087	0.66528
	10.0343	1.92192	10.0341	0.6468	10.0166	1.12728	10.156	1.5092	10.0687	0.68376
	10.9024	2.05128	10.9023	0.76384	10.885	1.20736	11.0235	1.51536	10.9373	0.74536
	11.7701	2.20528	11.7707	0.66528	11.7531	1.34288	11.892	1.63856	11.8048	0.8008
	12.6379	2.31	12.6381	0.71456	12.6212	1.43528	12.76	1.73096	12.673	0.89936
	13.506	2.4332	13.5064	0.8008	13.489	1.52152	13.6286	1.82336	13.541	0.89936
	14.3749	2.59336	14.3743	0.59136	14.3573	1.57696	14.4957	1.90344	14.4095	1.09648
	15.2421	2.80896	15.2427	0.85008	15.2251	1.65704	15.3643	2.14368	15.2772	1.04104
	16.1102	2.82744	16.1107	0.89936	16.0937	1.79256	16.2323	2.10056	16.1455	1.20736
	16.9783	2.9568	16.9785	0.83776	16.9616	1.84184	17.1006	2.24224	17.013	1.1704
	17.8466	2.97528	17.8465	0.86856	17.8292	1.86032	17.9684	2.42088	17.8815	1.10264
	18.7148	3.08616	18.7149	0.88088	18.6974	1.92808	18.8361	2.39008	18.7493	1.1396
	19.5827	3.43728	19.5831	0.94864	19.5659	2.00816	19.7041	2.56872	19.6177	1.03488
	20.4506	3.40032	20.4509	1.01024	20.4336	2.1252	20.5728	2.67344	20.4854	1.28128
	21.3188	3.43728	21.3187	0.94864	21.3018	2.0944	21.4406	2.74736	21.3538	1.232
	22.1864	3.59744	22.1866	0.87472	22.1696	2.16832	22.3088	2.87056	22.2216	1.28744
	23.0553	3.68984	23.0551	0.96096	23.0378	2.18064	23.1763	2.82744	23.0896	1.39832
	23.9233	3.72064	23.9234	1.01024	23.9059	2.26072	24.0448	2.95064	23.9576	1.36136
	24.7911	3.92392	24.7911	1.15808	24.7741	2.3716	24.9128	2.9876	24.826	1.5708
	25.6591	3.98552	25.6589	1.05336	25.6417	2.43936	25.7809	3.1416	25.6936	1.52152
	26.5274	4.11488	26.5271	1.04104	26.51	2.38392	26.6487	3.17856	26.5623	1.46608
	27.3954	4.20113	27.3953	1.07184	27.3781	2.45168	27.5171	3.2032	27.43	1.52768
	28.2632	4.42289	28.2636	1.18888	28.2463	2.57488	28.3849	3.27712	28.2981	1.45992
	29.1313	4.43521	29.1314	1.30592	29.1141	2.65496	29.2531	3.35104	29.1658	1.59544
	29.9997	4.47217	29.9991	1.22584	29.9822	2.67344	30.1211	3.47424	30.0342	1.58928
	30.8675	4.67545	30.8671	1.18272	30.85	2.7104	30.989	3.59744	30.9023	1.62624
	31.7355	4.80481	31.7357	1.13344	31.7182	2.74736	31.8569	3.55432	31.7705	1.68784
	32.6036	4.80481	32.6037	1.19504	32.5864	2.8952	32.7255	3.58512	32.6381	1.78024
	33.4716	4.91569	33.4716	1.10264	33.4546	2.99376	33.5932	3.75144	33.5065	1.83568
	34.3395	4.94649	34.3396	1.27512	34.3225	2.9568	34.4615	3.89928	34.374	1.90344
	35.2078	5.14977	35.2078	1.06568	35.1905	2.98144	35.3291	3.90544	35.2428	1.90344
	36.0759	5.31609	36.0758	1.39832	36.0585	3.0184	36.1975	3.91776	36.1105	1.98352
	36.9437	5.34689	36.9439	1.51536	36.927	3.18472	37.0654	3.91776	36.9789	1.98968
	37.8118	5.35921	37.8117	1.45376	37.7948	3.234	37.9338	4.13337	37.8463	2.02048
	38.6799	5.55017	38.6796	1.232	38.6626	3.27096	38.8016	4.20729	38.7149	1.90344
	39.548	5.59945	39.548	1.3244	39.5306	3.25248	39.6698	4.20113	39.5828	1.95888
	40.4163	5.89513	40.4164	1.36136	40.3989	3.30792	40.5376	4.23193	40.4512	2.03896
	41.2842	5.84585	41.2842	1.3244	41.267	3.4496	41.406	4.31817	41.3186	2.0944
	42.1522	5.83353	42.1521	1.41064	42.1349	3.51736	42.2738	4.60769	42.1871	2.05128
	43.0201	5.96905	43.02	1.28128	43.0026	3.46192	43.1419	4.62001	43.0549	2.17448
	43.8884	6.12921	43.8884	1.37368	43.8708	3.52968	44.0097	4.54609	43.9234	2.22376
	44.7564	6.24009	44.7566	1.46608	44.7392	3.62208	44.8778	4.65697	44.7911	2.26072
	45.6246	6.22777	45.6245	1.49072	45.6072	3.696	45.7458	4.63849	45.6595	2.33464
	46.4921	6.31401	46.4926	1.5708	46.4749	3.72064	46.614	4.85409	46.5269	2.33464
	47.3607	6.49881	47.3604	1.5708	47.343	3.7884	47.4819	4.84177	47.3956	2.29768
	48.2287	6.54193	48.2286	1.71864	48.2113	3.77608	48.3501	4.88489	48.2634	2.28536
	49.0965	6.78833	49.0967	1.81104	49.0795	3.96704	49.2183	4.90337	49.132	2.40856
	49.9644	6.76369	49.9648	1.79256	49.9476	4.02864	50.0863	4.97113	49.9992	2.40856
	50.8328	6.81297	50.8328	1.6632	50.8152	4.05328	50.9544	5.10049	50.8678	2.3716
	51.701	6.99161	51.7005	1.694	51.6833	4.01016	51.8223	5.18673	51.7351	2.35928
	52.5691	7.09017	52.5692	1.7556	52.5515	4.02248	52.6904	5.16209	52.604	2.5256
	53.437	7.21337	53.4369	1.65704	53.4197	4.17032	53.5585	5.19289	53.4715	2.76584
	54.3051	7.26265	54.3047	1.65704	54.2876	4.23193	54.4267	5.34073	54.3398	2.77816
	55.1729	7.25033	55.1727	1.84184	55.1553	4.27505	55.2945	5.51937	55.2079	2.68576
	56.0415	7.45977	56.0415	1.6324	56.0234	4.27505	56.1626	5.48857	56.0761	2.69808
	56.9093	7.47825	56.9092	2.05744	56.8919	4.39209	57.0306	5.47009	56.944	2.87056
	57.7773	7.60761	57.7773	1.82952	57.76	4.45369	57.8987	5.54401	57.8123	2.76584
	58.6452	7.59529	58.6456	1.73096	58.6281	4.55841	58.7669	5.68569	58.6799	2.90136
	59.5136	7.64457	59.5133	1.71248	59.4958	4.52761	59.6348	5.77809	59.5485	2.76584
	60.3813	7.86017	60.3812	1.73096	60.3637	4.56457	60.5026	5.79041	60.4162	2.91984
	61.2497	8.00801	61.2497	1.71864	61.2319	4.60769	61.3708	5.76577	61.2846	2.96296
	62.1178	8.10657	62.1174	1.80488	62.1001	4.70009	62.2392	5.88281	62.1521	3.09232
	62.9857	8.13121	62.9855	1.7556	62.968	4.70009	63.1069	5.94441	63.0204	2.8336
	63.8538	8.18049	63.8534	1.76792	63.8359	4.69393	63.9749	6.03681	63.8882	3.09232
	64.722	8.26057	64.7217	1.89112	64.704	4.72473	64.843	5.95673	64.7569	3.08
	65.5898	8.38993	65.5896	2.002	65.5725	4.81097	65.711	6.15385	65.6243	3.18472
	66.4579	8.47001	66.4581	2.01432	66.4403	4.93417	66.5794	6.07377	66.4928	3.18472
	67.3258	8.49465	67.3258	1.95272	67.3081	4.94033	67.4474	6.38793	67.3605	3.16008
	68.1943	8.63633	68.194	1.95888	68.1761	4.98345	68.3152	6.22777	68.229	3.17856
	69.062	8.80265	69.0619	2.0328	69.0446	4.95265	69.183	6.38177	69.0967	3.14776
	69.9302	8.82729	69.9303	2.10056	69.9126	5.01425	70.0512	6.42489	69.9646	3.3264
	70.7982	8.95049	70.7978	2.10056	70.7807	5.20521	70.9195	6.40641	70.8328	3.30792
	71.6663	9.03057	71.6664	2.002	71.6487	5.18673	71.7877	6.54193	71.701	3.3572
	72.5342	9.08601	72.5342	1.95888	72.5169	5.23601	72.6555	6.56657	72.5689	3.4188
	73.4027	9.22769	73.4026	2.0328	73.3846	5.26065	73.5235	6.60969	73.4372	3.49272
	74.2705	9.32009	74.2703	2.0944	74.2529	5.35921	74.3916	6.67129	74.3048	3.58512
	74.2708	0	75.1385	2.0944	75.1209	5.41465	75.2599	6.74521	75.1731	3.59744
			76.0061	2.0328	75.989	5.48857	76.1279	6.86841	76.0411	3.75144
			76.8747	2.0944	76.8568	5.48857	76.9961	6.77601	76.9096	3.6652
			77.7424	2.17448	77.7252	5.57481	77.8639	6.84377	77.7774	3.64672
			78.6107	2.24224	78.5931	5.62409	78.7321	6.94233	78.6454	3.89312
			79.4789	2.23608	79.4613	5.69185	79.6001	7.07169	79.5133	3.7884
			80.3467	2.13752	80.329	5.71649	80.4684	7.18873	80.3817	3.83768
			81.2147	2.2176	81.1975	5.74729	81.3361	7.14561	81.2496	3.70832
			82.0833	2.17448	82.0653	5.82737	82.2043	7.17025	82.1179	3.88696
			82.9509	2.2792	82.9337	5.91361	83.0723	7.26265	82.9853	3.97936
			83.8191	2.22992	83.8013	6.06761	83.9407	7.39201	83.8539	3.99785
			84.6871	2.27304	84.6696	5.94441	84.8084	7.49057	84.7217	4.01632
			85.5555	2.27304	85.5373	6.01217	85.6766	7.44129	85.5902	4.12105
			86.4234	2.38392	86.4056	6.11689	86.5441	7.53369	86.4576	4.07793
			87.2915	2.50712	87.2737	6.17849	87.4125	7.59529	87.326	4.15801
			88.1591	2.44552	88.1419	6.20929	88.2805	7.71233	88.1939	4.18881
			89.0273	2.50712	89.0095	6.19697	89.1491	7.81705	89.0622	4.05945
			89.8955	2.5256	89.8779	6.30169	90.0165	7.78625	89.93	4.24425
			90.7639	2.5256	90.7459	6.32017	90.8847	7.87249	90.7982	4.28737
			91.6313	2.51944	91.6141	6.48649	91.7525	7.87249	91.6658	4.46601
			92.4994	2.48248	92.4819	6.55425	92.6212	7.95873	92.5344	4.42905
			93.3673	2.55024	93.3502	6.48649	93.4889	8.09425	93.4023	4.56457
			94.2357	2.50712	94.2181	6.54809	94.3569	8.08809	94.2707	4.55225
			95.1037	2.618	95.0863	6.67745	95.2248	8.13737	95.1381	4.68777
			95.9718	2.66728	95.9543	6.76985	96.0934	8.24825	96.0064	4.72473
			96.8396	2.64264	96.8223	6.73289	96.9612	8.40841	96.8744	4.74321
			97.7082	2.70424	97.6903	6.84993	97.8291	8.35913	97.7427	4.74937
			98.5761	2.75352	98.5586	6.81913	98.6969	8.42689	98.6107	4.79865
			99.4443	2.78432	99.4266	6.91769	99.5654	8.48849	99.4786	4.86025
			100.312	2.68576	100.294	6.99161	100.434	8.58089	100.347	4.85409
			101.18	2.7104	101.162	7.06553	101.302	8.69793	101.215	4.91569
			102.048	2.66112	102.03	7.09017	102.169	8.82113	102.083	4.88489
			102.917	2.7412	102.899	7.14561	103.038	8.82113	102.951	5.03273
			103.784	2.79664	103.767	7.16409	103.906	8.87657	103.819	5.20521
			104.652	2.80896	104.635	7.26265	104.774	8.90121	104.687	5.21137
			105.52	2.926	105.503	7.25033	105.642	9.04289	105.555	5.24217
			106.389	2.93832	106.371	7.25033	106.51	8.98745	106.423	5.19289
			107.256	2.99376	107.239	7.32425	107.378	9.15377	107.291	5.26681
			108.125	3.07384	108.107	7.52137	108.246	9.13529	108.159	5.35921
			108.992	2.96296	108.975	7.56449	109.114	9.25849	109.027	5.24217
			109.861	3.03688	109.843	7.47209	109.982	9.40017	109.895	5.32225
			110.729	2.9876	110.711	7.65073	110.85	9.41249	110.764	5.27913
			111.597	3.07384	111.579	7.71233	111.718	9.33857	111.631	5.55017
			112.465	3.03688	112.448	7.81705	112.586	9.47409	112.499	5.50705
			113.333	2.9876	113.316	7.86633	113.455	9.57265	113.367	5.65489
			114.201	3.0184	114.184	7.86633	114.322	9.60961	114.236	5.71033
			115.069	3.06768	115.052	7.92177	115.19	9.74513	115.103	5.77193
			115.937	3.17856	115.92	7.99569	116.058	9.70817	115.972	5.94441
			116.805	3.2648	116.788	8.11273	116.927	9.81905	116.839	5.90129
			117.673	3.1724	117.656	8.19281	117.795	9.97305	117.708	5.83969
			118.541	3.234	118.523	8.18665	118.663	9.99153	118.576	5.86433
			119.409	3.24016	119.392	8.22361	119.53	10.047	119.444	5.93825
			120.278	3.28944	120.26	8.37761	120.399	10.047	120.312	6.07377
			121.145	3.21552	121.128	8.35913	121.267	10.1887	121.18	6.14769
			122.014	3.16008	121.996	8.38993	122.135	10.3118	122.048	6.05529
			122.881	3.24632	122.864	8.55009	123.003	10.4289	122.916	6.25857
			123.75	3.36336	123.732	8.60553	123.871	10.4474	123.784	6.24009
			124.618	3.42496	124.6	8.71641	124.739	10.5398	124.652	6.36329
			125.486	3.39416	125.468	8.69793	125.608	10.5521	125.52	6.35097
			126.353	3.49888	126.336	8.70409	126.475	10.626	126.388	6.27705
			127.222	3.49888	127.204	8.87041	127.343	10.7369	127.256	6.44337
			128.09	3.57896	128.073	8.90121	128.211	10.7738	128.125	6.41873
			128.958	3.6652	128.941	8.97513	129.08	10.8971	128.992	6.51113
			129.826	3.61592	129.809	9.09217	129.947	10.9217	129.86	6.64049
			130.694	3.46808	130.676	9.16609	130.816	11.0634	130.728	6.56657
			131.562	3.68368	131.545	9.22769	131.683	11.0511	131.597	6.70209
			132.43	3.64056	132.413	9.24617	132.552	11.1989	132.465	6.97929
			133.298	3.73296	133.281	9.43713	133.419	11.2297	133.332	6.94849
			134.166	3.64056	134.149	9.44945	134.288	11.396	134.201	6.98545
			135.034	3.71448	135.017	9.42481	135.156	11.4207	135.069	7.02857
			135.903	3.7884	135.885	9.52953	136.024	11.4268	135.937	7.14561
			136.771	3.83152	136.753	9.75129	136.892	11.5315	136.805	7.20105
			137.638	3.94856	137.621	9.78209	137.76	11.8026	137.674	7.21953
			138.506	3.88696	138.489	9.77593	138.628	11.8149	138.542	7.09017
			139.374	3.84384	139.357	9.87449	139.496	11.9443	139.41	7.31193
			140.242	3.92392	140.225	10.0038	140.364	11.9443	140.278	7.30577
			141.111	3.96704	141.093	10.0346	141.232	12.0551	141.147	7.47209
			141.979	3.99785	141.961	10.1887	142.1	12.0859	142.015	7.64457
			142.847	3.9424	142.829	10.1394	142.969	12.3262	142.883	7.52753
			143.715	4.01016	143.697	10.2811	143.836	12.3139	143.751	7.64457
			144.583	4.07177	144.565	10.2502	144.705	12.4124	144.619	7.81705
			145.451	4.20729	145.433	10.472	145.573	12.4186	145.488	7.83553
			146.319	4.21961	146.302	10.4905	146.441	12.5787	146.356	7.90329
			147.187	4.18264	147.169	10.5274	147.309	12.6342	147.224	7.83553
			148.055	4.23193	148.038	10.5952	148.177	12.6896	148.092	7.84169
			148.923	4.32433	148.906	10.7246	149.044	12.782	148.961	-0.01232
			149.791	4.47833	149.774	10.817	149.913	12.8559	149.829	-0.00616
			150.659	4.44753	150.642	10.9402	150.781	13.0407
			151.527	4.37361	151.51	10.9094	150.792	0
			152.395	4.42905	152.378	10.9648
			153.263	4.41673	153.246	11.1619
			154.131	4.51529	154.114	11.279
			154.999	4.44753	154.982	11.3221
			155.867	4.54609	155.85	11.3775
			156.736	4.64465	156.718	11.4022
			157.603	4.62617	157.587	11.6178
			158.472	4.79249	158.454	11.7102
			159.339	4.62001	159.322	11.7656
			160.208	4.74937	160.19	11.7163
			161.076	4.70009	161.059	11.9073
			161.944	4.79865	161.927	12.0613
			162.812	4.73705	162.795	12.166
			163.68	4.84793	163.662	12.1968
			164.548	4.76785	164.531	12.283
			165.416	4.94649	165.398	12.2584
			166.284	4.99577	166.267	12.5295
			167.152	4.95265	167.135	12.6219
			168.02	5.08817	168.003	12.628
			168.888	5.10665	168.871	12.7943
			169.756	5.31609	169.739	12.9237
			170.624	5.23601	170.607	12.9915
			171.492	5.22369	171.475	13.1516
			172.36	5.22369	172.343	13.1886
			173.229	5.34073	173.211	13.244
			174.097	5.32225	174.079	13.4165
			174.965	5.49473	174.947	13.5274
			175.832	5.43929	175.815	13.6383
			176.701	5.53169	176.683	13.7676
			177.569	5.53785	177.552	13.7738
			178.437	5.74113	178.42	14.0818
			179.305	5.75961	179.288	14.1187
			180.173	5.76577	180.156	14.2358
			181.041	5.79657	181.024	14.2666
			181.909	5.80889	181.892	14.3528
			182.777	5.91361	182.76	14.5623
			183.645	5.91977	183.628	14.7101
			184.513	5.89513	184.496	14.821
			185.381	6.04913	185.364	14.9688
			186.249	6.12921	186.232	15.0551
			187.118	6.30785	187.1	15.1536
			187.985	6.27705	187.968	15.3446
			188.854	4.73705	188.836	15.4678
			189.722	0.37576	189.704	15.4678
			190.59	0.35728	190.572	15.6772
			191.458	0.35112	191.44	15.7881
			192.326	0.19096	192.308	15.899
					193.176	16.016
					194.044	16.0899
					194.913	16.3795
					195.781	16.515
					196.649	16.6936
					197.517	16.8415
					198.385	16.8599
					199.253	17.1248
					200.121	17.2727
					200.989	17.4143
					201.857	17.4636
					202.725	17.6731
					203.593	17.7839
					204.461	18.0488
					205.329	18.1967
					206.197	18.1474
					207.066	18.4739
					207.934	18.7326
					208.802	18.8681
					209.669	18.9851
					210.537	19.0652
					211.406	19.2747
					212.274	19.6011
					213.142	19.7613
					213.144	0

[truncated: 28 more sheets: Figure 3b, Figure 3d, Figure 3e, Figure 3g, Figure 3h, Figure 3i, Figure 4b, Figure 4c, Figure 4e, Figure 4f, Figure 4g, Figure 5c, Figure 5i, Figure 5j, Figure 6b, Figure S2, Figure S3, Figure S4, Figure S5, Figure S6 …]
